# Supplementary material for: Molecular Typing of Mycoplasma genitalium-Positive Specimens Discriminates between Persistent and Recurrent Infections in Cases of Treatment Failure and Supports Contact Tracing
Source: Microorganisms. 2019 Nov 23;7(12):609. doi: 10.3390/microorganisms7120609 (PMC6955785; doi:10.3390/microorganisms7120609)
Supplement: Supplementary file 1 [file microorganisms-07-00609-s001.zip]

Archive with 2 entries (2 files):
- microorganisms-621513-figures.zip
- microorganisms-621513-supple.zip
